# Supplementary material for: Creb5 establishes the competence for Prg4 expression in articular cartilage
Source: Commun Biol. 2021 Mar 12;4:332. doi: 10.1038/s42003-021-01857-0 (PMC7955038; doi:10.1038/s42003-021-01857-0)
Supplement: Supplementary file 3 — Supplementary Data1 [file 42003_2021_1857_MOESM3_ESM.xlsx]

## Sheet: edgeR.DE.metrics
GeneSymbol	Ensembl	logFC	FDR
CLCA2	ENSBTAG00000038215	6.41369	1.85727e-27
PRG4	ENSBTAG00000011932	6.07486	8.84529e-14
PTX3	ENSBTAG00000009012	5.6202	3.44781e-08
PGF	ENSBTAG00000013688	5.61984	2.61188e-12
EPHA3	ENSBTAG00000006811	5.55309	6.16833e-14
MSMP	ENSBTAG00000038777	5.53909	2.45802e-23
VIT	ENSBTAG00000024980	5.52183	5.58607e-16
PI15	ENSBTAG00000019587	5.52009	3.51248e-11
SCARA5	ENSBTAG00000019636	5.44612	9.79159e-11
WIF1	ENSBTAG00000014758	5.34941	1.93668e-06
RNASE4	ENSBTAG00000019612	5.20103	1.20585e-11
SSC5D	ENSBTAG00000030885	5.13313	3.60183e-11
EGFLAM	ENSBTAG00000019595	4.98891	7.84872e-07
SFRP2	ENSBTAG00000018563	4.98073	2.82046e-12
ANG	ENSBTAG00000045492	4.97905	1.11958e-10
CYTL1	ENSBTAG00000011163	4.90857	7.85662e-16
GDF6	ENSBTAG00000007687	4.8282	5.13274e-09
CXCL14	ENSBTAG00000006694	4.7728	2.18517e-09
MME	ENSBTAG00000002075	4.63575	2.23368e-09
CREB5	ENSBTAG00000018909	4.62688	4.3919e-16
CHI3L1	ENSBTAG00000018223	4.57552	3.15427e-09
PAPLN	ENSBTAG00000011680	4.48697	1.11958e-10
FGL2	ENSBTAG00000009717	4.46496	3.30911e-16
TRIM9	ENSBTAG00000010103	4.43499	2.79373e-09
CFB	ENSBTAG00000046158	4.40329	2.63907e-06
IGSF10	ENSBTAG00000001728	4.40043	1.09351e-08
NPNT	ENSBTAG00000006686	4.38439	8.93052e-09
ECM1	ENSBTAG00000003806	4.28534	1.22993e-07
ABI3BP	ENSBTAG00000026836	4.15323	0.000298901
M-SAA3.2	ENSBTAG00000010433	4.10129	3.50288e-06
THBS4	ENSBTAG00000012866	4.07853	6.61598e-13
NA	ENSBTAG00000046308	4.03861	1.94149e-09
ABI3BP	ENSBTAG00000048157	3.93651	4.43671e-05
SEMA3D	ENSBTAG00000024394	3.85096	1.94149e-09
GDF10	ENSBTAG00000001019	3.77876	2.60513e-05
THSD4	ENSBTAG00000011644	3.7587	5.03383e-14
PDK4	ENSBTAG00000014069	3.75642	6.13818e-08
LRRC17	ENSBTAG00000024379	3.74155	4.93115e-05
VCAN	ENSBTAG00000014906	3.74001	2.05791e-05
TENM2	ENSBTAG00000025071	3.73298	5.20327e-08
GAS1	ENSBTAG00000046803	3.69084	1.65845e-08
CPZ	ENSBTAG00000014803	3.58663	1.89039e-14
MUSTN1	ENSBTAG00000032531	3.57127	5.47926e-07
DLK1	ENSBTAG00000037899	3.55292	0.000112984
VCAM1	ENSBTAG00000007773	3.52028	4.377e-08
Saa3	ENSBTAG00000022396	3.51432	4.25161e-06
ARHGAP24	ENSBTAG00000003959	3.50379	0.000201237
CD55	ENSBTAG00000006984	3.48676	0.00415796
NA	ENSBTAG00000046324	3.47168	4.79696e-06
GFRA2	ENSBTAG00000020665	3.45147	1.5273e-05
PLPP3	ENSBTAG00000011640	3.3568	1.20966e-10
NRIP3	ENSBTAG00000013366	3.32299	6.62993e-08
TNFRSF19	ENSBTAG00000018300	3.30252	0.00016078
B3GALT2	ENSBTAG00000019859	3.268	1.24449e-05
FAM107A	ENSBTAG00000046763	3.22658	1.5671e-06
C1R	ENSBTAG00000008612	3.22034	6.17034e-08
NDNF	ENSBTAG00000010634	3.21896	1.57882e-07
ZFPM2	ENSBTAG00000001649	3.13596	1.32923e-09
FBN2	ENSBTAG00000015307	3.06265	0.00181757
EVI2A	ENSBTAG00000009354	3.0473	0.0012049
SOD3	ENSBTAG00000013980	3.01784	4.79696e-06
KCTD12	ENSBTAG00000001414	2.99815	0.000142604
CA9	ENSBTAG00000011420	2.99184	3.07397e-06
WNT11	ENSBTAG00000010820	2.98653	1.01525e-05
HOPX	ENSBTAG00000002333	2.98584	1.93668e-06
FABP4	ENSBTAG00000037526	2.98365	5.4967e-06
OLFML2B	ENSBTAG00000034147	2.9533	0.00684307
PTGS1	ENSBTAG00000006716	2.9267	6.21599e-06
MMP23B	ENSBTAG00000010732	2.89935	0.000142604
MGC148692	ENSBTAG00000040398	2.89885	2.30488e-10
MTUS2	ENSBTAG00000001094	2.8905	3.1318e-06
ITGA9	ENSBTAG00000016566	2.88827	7.7463e-09
FAM46C	ENSBTAG00000046509	2.88371	3.58781e-05
NEFH	ENSBTAG00000013147	2.87212	0.000142604
TNFRSF11B	ENSBTAG00000007423	2.87202	4.59789e-10
CACNA1G	ENSBTAG00000009835	2.85837	0.00178069
MEST	ENSBTAG00000017223	2.85105	1.65155e-06
GLT8D2	ENSBTAG00000000925	2.85053	1.47511e-09
RETREG1	ENSBTAG00000016444	2.84855	1.93668e-06
TSHZ2	ENSBTAG00000007917	2.83866	4.45618e-06
COL5A3	ENSBTAG00000010179	2.82435	0.0197536
PDE3B	ENSBTAG00000005218	2.79772	3.50288e-06
IGFBP2	ENSBTAG00000005596	2.79585	0.0130508
PCSK6	ENSBTAG00000006675	2.76325	1.93668e-06
CLEC3B	ENSBTAG00000018331	2.70384	0.000142604
CILP	ENSBTAG00000002821	2.7016	1.80853e-05
KCNE4	ENSBTAG00000006432	2.69054	1.65108e-05
HOXD3	ENSBTAG00000004835	2.64649	0.00106422
ELN	ENSBTAG00000019517	2.63999	0.0025568
DLX3	ENSBTAG00000017409	2.61847	0.000391258
NR4A3	ENSBTAG00000001864	2.58601	7.91998e-05
IGFBP5	ENSBTAG00000007062	2.57492	0.00853653
LOXL1	ENSBTAG00000009086	2.54562	0.00283891
TGM2	ENSBTAG00000016208	2.53432	8.01206e-05
TGFBR3	ENSBTAG00000024269	2.52844	0.00243285
COL14A1	ENSBTAG00000013369	2.50796	1.83574e-05
BMPER	ENSBTAG00000010866	2.48136	1.23715e-06
UCP2	ENSBTAG00000003692	2.48099	0.000583307
LPAR3	ENSBTAG00000003791	2.47431	0.00181757
ADIRF	ENSBTAG00000032774	2.45869	8.3668e-05
FXYD1	ENSBTAG00000017816	2.45109	0.000178832
PLCG2	ENSBTAG00000002103	2.44375	4.27889e-05
CDON	ENSBTAG00000009315	2.43473	1.83574e-05
HOXD4	ENSBTAG00000039581	2.42955	6.68275e-05
FAT4	ENSBTAG00000003345	2.42882	0.0448413
SLCO3A1	ENSBTAG00000001652	2.42358	0.0111572
FBLN5	ENSBTAG00000018123	2.37782	0.00822664
COLEC12	ENSBTAG00000007705	2.36819	0.000209344
REM1	ENSBTAG00000014176	2.35908	0.000660712
ANGPTL1	ENSBTAG00000010719	2.35682	0.000160157
CYP1B1	ENSBTAG00000010531	2.351	0.0130508
NA	ENSBTAG00000046587	2.34885	0.000985854
DSP	ENSBTAG00000015106	2.33566	0.00790972
PLXDC1	ENSBTAG00000019347	2.32868	0.0207609
COL8A1	ENSBTAG00000013662	2.31787	0.0117291
LTBP1	ENSBTAG00000019839	2.31072	0.00383064
GSN	ENSBTAG00000019915	2.3086	1.63076e-05
TBX5	ENSBTAG00000011384	2.30363	0.000288916
TNS1	ENSBTAG00000002485	2.29935	8.75303e-05
SULF2	ENSBTAG00000007490	2.29616	2.77996e-05
RAPGEF4	ENSBTAG00000020984	2.28954	0.0309791
PEG3	ENSBTAG00000023338	2.27835	0.00048386
CRISPLD1	ENSBTAG00000004411	2.26935	0.0106771
SEMA6A	ENSBTAG00000020489	2.25795	2.6137e-05
ANGPTL4	ENSBTAG00000002473	2.25196	0.00182144
TKTL1	ENSBTAG00000020127	2.23902	0.00279313
PPP1R14C	ENSBTAG00000026586	2.23845	0.00100913
CTSS	ENSBTAG00000017135	2.23316	0.023166
EPYC	ENSBTAG00000007990	2.22534	0.014737
CAPN6	ENSBTAG00000000828	2.22265	0.000298901
GSDMD	ENSBTAG00000021474	2.21772	0.00334469
LHFPL6	ENSBTAG00000034033	2.21271	0.00219643
COL15A1	ENSBTAG00000010082	2.18637	0.00710602
ABCA2	ENSBTAG00000047254	2.18286	9.89594e-05
KCNMB4	ENSBTAG00000003749	2.18203	0.0142878
DCN	ENSBTAG00000003505	2.1565	0.00192261
C1S	ENSBTAG00000004840	2.13159	0.000221145
GDF5	ENSBTAG00000004429	2.13152	4.59663e-05
TBX18	ENSBTAG00000018161	2.12956	0.0419235
ADGRG6	ENSBTAG00000020707	2.12929	0.000707099
ETV5	ENSBTAG00000014915	2.12146	0.00444689
CSTB	ENSBTAG00000014718	2.11235	0.00150359
TMTC2	ENSBTAG00000002888	2.11035	0.0357116
MGLL	ENSBTAG00000018248	2.10995	4.77971e-05
BOC	ENSBTAG00000013909	2.10193	8.00161e-05
SPON2	ENSBTAG00000004261	2.09933	0.000160163
RGS7	ENSBTAG00000005410	2.09447	0.0257204
CPXM1	ENSBTAG00000011458	2.07619	0.0226547
CAPN5	ENSBTAG00000005034	2.07581	0.00835492
SYTL1	ENSBTAG00000010253	2.03609	0.0424636
TBX15	ENSBTAG00000007767	2.03595	8.00161e-05
C1H21ORF91	ENSBTAG00000001395	2.02484	0.0259851
ROBO1	ENSBTAG00000009851	2.02438	0.00141549
OSR2	ENSBTAG00000013213	2.01697	0.000633547
ECM2	ENSBTAG00000024081	2.01401	0.0240782
NR4A2	ENSBTAG00000003650	2.0135	0.00106422
ANK3	ENSBTAG00000019052	1.99916	0.00543769
TWSG1	ENSBTAG00000001805	1.99649	0.000359659
HCLS1	ENSBTAG00000001009	1.99617	0.012814
ROBO2	ENSBTAG00000010462	1.99586	1.97468e-05
FZD8	ENSBTAG00000015072	1.99092	0.00363167
SERPING1	ENSBTAG00000016267	1.9855	0.000971365
SCUBE2	ENSBTAG00000020573	1.98541	0.00014278
ENPP2	ENSBTAG00000013165	1.96807	7.91998e-05
CCDC3	ENSBTAG00000040490	1.95727	0.000593153
PTPRK	ENSBTAG00000020829	1.95619	0.0196935
MTMR11	ENSBTAG00000012496	1.95164	0.00383064
SPON1	ENSBTAG00000009150	1.95124	0.00241287
HHIPL2	ENSBTAG00000017561	1.94016	0.01386
NBL1	ENSBTAG00000005140	1.91026	0.0139288
CHD5	ENSBTAG00000040477	1.90152	0.0204977
TMEM119	ENSBTAG00000031849	1.90074	0.0062787
SCARA3	ENSBTAG00000007657	1.89133	0.00147848
HDAC9	ENSBTAG00000003808	1.88537	0.00184853
PCOLCE2	ENSBTAG00000016026	1.85141	0.000122178
PALMD	ENSBTAG00000017655	1.83758	0.000721082
BAMBI	ENSBTAG00000003045	1.81276	0.014737
AOX1	ENSBTAG00000009725	1.81227	0.00248142
CLU	ENSBTAG00000005574	1.79616	0.00143899
TBC1D2B	ENSBTAG00000012022	1.79144	0.00853653
FGD5	ENSBTAG00000006789	1.78596	0.000557287
MAN1C1	ENSBTAG00000003069	1.77597	0.0303401
CALHM2	ENSBTAG00000009719	1.77336	0.010048
GLI3	ENSBTAG00000010671	1.76605	0.00455536
ERG	ENSBTAG00000011001	1.7636	0.00043535
NFATC2	ENSBTAG00000018270	1.75905	0.0141997
MXRA8	ENSBTAG00000012247	1.75548	0.00493485
ANGPTL8	ENSBTAG00000009570	1.70245	0.0237972
SEPT6	ENSBTAG00000004291	1.67871	0.0077682
NFKBIZ	ENSBTAG00000010987	1.67473	0.0449882
PAPPA	ENSBTAG00000004010	1.6746	0.0105836
HHIP	ENSBTAG00000016071	1.66757	0.045071
ISM1	ENSBTAG00000017188	1.64914	0.00686678
B2M	ENSBTAG00000012330	1.64208	0.0133737
FAM212B	ENSBTAG00000022580	1.64032	0.0384654
NID2	ENSBTAG00000021945	1.62619	0.0091286
MAMSTR	ENSBTAG00000011617	1.62582	0.0330465
PRSS35	ENSBTAG00000026708	1.62311	0.00856998
EPHB2	ENSBTAG00000045902	1.618	0.0104545
CACNA1H	ENSBTAG00000026461	1.61448	0.0133373
PCOLCE	ENSBTAG00000020528	1.60471	0.0256376
B4GALNT3	ENSBTAG00000008553	1.59771	0.031884
FAM105A	ENSBTAG00000000672	1.59004	0.0390146
LRIG1	ENSBTAG00000010360	1.58868	0.00822664
CDH11	ENSBTAG00000032092	1.57429	0.0448413
DUSP1	ENSBTAG00000013863	1.56777	0.0089686
NFIB	ENSBTAG00000027442	1.56292	0.00338761
GSE1	ENSBTAG00000009918	1.55598	0.023166
GYS1	ENSBTAG00000039958	1.55591	0.0159413
SEMA6D	ENSBTAG00000016800	1.55296	0.00822664
AXIN2	ENSBTAG00000030162	1.53367	0.0129822
NR4A1	ENSBTAG00000000507	1.53171	0.00366026
ANTXR1	ENSBTAG00000007808	1.5297	0.031884
PDGFRL	ENSBTAG00000001966	1.52377	0.0046155
ATP2B1	ENSBTAG00000009552	1.51767	0.019064
KALRN	ENSBTAG00000002640	1.51267	0.010048
CST3	ENSBTAG00000000598	1.50981	0.017956
SAMD11	ENSBTAG00000008739	1.50714	0.00779626
PTN	ENSBTAG00000002317	1.49343	0.0201429
LAMA4	ENSBTAG00000008817	1.48267	0.023166
SHROOM4	ENSBTAG00000002996	1.47651	0.0404931
PPP3CA	ENSBTAG00000016005	1.47313	0.0088623
ADAMTSL3	ENSBTAG00000004645	1.46737	0.0126785
HR	ENSBTAG00000012036	1.45979	0.0139288
PKD1	ENSBTAG00000020619	1.44933	0.0230213
MCC	ENSBTAG00000035858	1.44536	0.0207609
LRP11	ENSBTAG00000032007	1.43508	0.019515
DPYD	ENSBTAG00000031358	1.42251	0.0197536
DACT1	ENSBTAG00000019421	1.42129	0.0287604
CP	ENSBTAG00000012164	1.41936	0.0107185
SGCB	ENSBTAG00000014601	1.41627	0.0424636
FRY	ENSBTAG00000006771	1.4027	0.046636
EMILIN1	ENSBTAG00000011324	1.40229	0.0236777
SULT1A1	ENSBTAG00000008635	1.38929	0.0283988
AHDC1	ENSBTAG00000037456	1.38075	0.033955
FGFR2	ENSBTAG00000014064	1.37828	0.0491594
ZFP36L1	ENSBTAG00000025434	1.32719	0.031884
TBX4	ENSBTAG00000009968	1.3266	0.0231058
LAMA2	ENSBTAG00000010229	1.3023	0.0365745
SLC26A2	ENSBTAG00000014615	1.29151	0.0264159
ZNF609	ENSBTAG00000015808	1.26518	0.039834
ZNF385C	ENSBTAG00000046162	1.25781	0.0384654
VOPP1	ENSBTAG00000012073	1.24171	0.0412437
TGFB3	ENSBTAG00000012004	1.22475	0.0448413
STK10	ENSBTAG00000017457	1.22432	0.0398906
NA	ENSBTAG00000022590	1.21635	0.0420289
CRLF3	ENSBTAG00000018381	-1.23176	0.0424636
CNN2	ENSBTAG00000020764	-1.29367	0.0419235
FAM101A	ENSBTAG00000039688	-1.30988	0.0315285
MYO1E	ENSBTAG00000021538	-1.39474	0.0173014
FITM2	ENSBTAG00000020030	-1.48332	0.0107185
NF2	ENSBTAG00000013153	-1.50528	0.0381379
HTATIP2	ENSBTAG00000013419	-1.50609	0.010048
FADS3	ENSBTAG00000015511	-1.51583	0.0111572
TMEM98	ENSBTAG00000008913	-1.52744	0.0234961
GADD45A	ENSBTAG00000013860	-1.54206	0.014783
APLP1	ENSBTAG00000001151	-1.55549	0.0327278
CTH	ENSBTAG00000014791	-1.61777	0.046636
S100A13	ENSBTAG00000021378	-1.62571	0.014737
EFHD1	ENSBTAG00000014596	-1.66013	0.00549283
SPNS3	ENSBTAG00000016175	-1.66023	0.0365903
TMCC1	ENSBTAG00000006614	-1.6885	0.00304422
CTGF	ENSBTAG00000006367	-1.69483	0.0384654
MYH14	ENSBTAG00000002580	-1.70869	0.0133737
KIF26B	ENSBTAG00000012715	-1.71152	0.019064
AS3MT	ENSBTAG00000036127	-1.71852	0.019064
HSPA1B	ENSBTAG00000007662	-1.74003	0.00952419
GPC1	ENSBTAG00000015996	-1.74042	0.00290529
NA	ENSBTAG00000047083	-1.79682	0.0188581
VAV3	ENSBTAG00000031575	-1.79983	0.00219643
RARRES2	ENSBTAG00000004215	-1.82238	0.019064
COL2A1	ENSBTAG00000013155	-1.84988	0.012621
STEAP1	ENSBTAG00000015749	-1.85296	0.019064
GRID1	ENSBTAG00000019623	-1.85854	0.0139169
USP53	ENSBTAG00000010350	-1.86227	0.00515517
CHAD	ENSBTAG00000021302	-1.87777	0.0133737
WLS	ENSBTAG00000012976	-1.88918	0.00048386
NA	ENSBTAG00000003661	-1.9013	0.00620104
SHB	ENSBTAG00000014922	-1.93336	0.00548176
NXN	ENSBTAG00000000855	-1.94239	0.00881732
SMOC2	ENSBTAG00000013176	-1.96012	0.00429313
SLC44A2	ENSBTAG00000002628	-1.97077	0.000237378
MDFI	ENSBTAG00000019343	-2.00143	0.000729143
MATN3	ENSBTAG00000020893	-2.02219	0.00159638
RASD2	ENSBTAG00000017116	-2.02543	0.00328211
CDO1	ENSBTAG00000017442	-2.03657	0.000178625
KCNK5	ENSBTAG00000011112	-2.03877	0.00305601
NIPSNAP1	ENSBTAG00000013152	-2.04915	0.00123038
ANKRD6	ENSBTAG00000003455	-2.10934	0.00158229
NALCN	ENSBTAG00000037786	-2.11317	0.0173014
SYTL2	ENSBTAG00000000460	-2.14084	0.028436
ST8SIA5	ENSBTAG00000001770	-2.1495	0.00123731
FRZB	ENSBTAG00000010977	-2.25584	0.00967031
NA	ENSBTAG00000045588	-2.28104	0.00660716
TYRO3	ENSBTAG00000001694	-2.28189	1.15098e-05
NA	ENSBTAG00000048058	-2.289	2.04395e-05
VILL	ENSBTAG00000012963	-2.33324	0.000688111
TSPAN5	ENSBTAG00000012343	-2.439	0.000490898
GSTM3	ENSBTAG00000001842	-2.44264	0.000385169
APOD	ENSBTAG00000023600	-2.45409	8.30333e-05
FADS2	ENSBTAG00000015505	-2.55679	4.66198e-05
EFNB2	ENSBTAG00000016991	-2.57766	1.36785e-05
SFRP5	ENSBTAG00000018566	-2.59011	6.65387e-07
SALL1	ENSBTAG00000008544	-2.62385	0.000294125
C28H10ORF10	ENSBTAG00000002670	-2.64637	0.000298901
HS3ST3A1	ENSBTAG00000031107	-2.65185	1.33218e-05
SPNS2	ENSBTAG00000007429	-2.8501	0.00179996
GRIA3	ENSBTAG00000011833	-2.85547	0.000123528
CNMD	ENSBTAG00000025502	-2.88117	2.44691e-05
SPOCK1	ENSBTAG00000003502	-2.93261	0.000581197
F13A1	ENSBTAG00000007268	-3.58639	1.37454e-05
UNC5C	ENSBTAG00000002084	-3.69095	5.20327e-08
RSPO3	ENSBTAG00000008121	-3.69529	2.99202e-07
ARSI	ENSBTAG00000012834	-3.72553	0.000391258
MPV17L	ENSBTAG00000047520	-3.85463	2.94191e-08
PCDH10	ENSBTAG00000019977	-3.92475	3.03399e-12
NA	ENSBTAG00000046848	-3.9775	0.00263962
SLC38A4	ENSBTAG00000014197	-4.00316	5.13274e-09
LOXL4	ENSBTAG00000020895	-4.10458	0.00134438
PAMR1	ENSBTAG00000012630	-4.53733	3.51037e-19
