# Supplementary material for: Creb5 establishes the competence for Prg4 expression in articular cartilage
Source: Commun Biol. 2021 Mar 12;4:332. doi: 10.1038/s42003-021-01857-0 (PMC7955038; doi:10.1038/s42003-021-01857-0)
Supplement: Supplementary file 4 — Supplementary Data 2 [file 42003_2021_1857_MOESM4_ESM.xlsx]

## Sheet: Sheet1
Figure 2a
		Prg4	GAPDH	Average GAPDH	Average Delta	Relative Value	Average Value	Fold of change
SZC	1,	23.8085	20.9049	21.035	2.77355	0.146244	0.00116827	125.181
		24.8224	21.165	21.035	3.78745	0.0724209	0.00116827	61.9901
	2,TGFBeta2	20.8998	20.6297	20.6707	0.22905	0.853197	0.00116827	730.311
		20.3025	20.7118	20.6707	-0.36825	1.29079	0.00116827	1104.87
DZC	3,	30.9134	20.4512	20.4968	10.4166	0.000731629	0.00116827	0.626253
		29.7801	20.5424	20.4968	9.2833	0.0016049	0.00116827	1.37375
	4, Dox(-); TGFBeta2	27.066	19.2839	19.3538	7.7122	0.00476866	0.00116827	4.08183
		27.3656	19.4237	19.3538	8.0118	0.00387443	0.00116827	3.3164
		Creb5	GAPDH	Average GAPDH	Average Delta	Relative Value	Average Value	Fold of change
SZC	1,	20.4882	20.9049	21.035	-0.54675	1.46079	0.0380017	38.4402
		20.844	21.165	21.035	-0.19095	1.14152	0.0380017	30.0385
	2,TGFBeta2	21.9608	20.6297	20.6707	1.29005	0.408937	0.0380017	10.761
		21.8969	20.7118	20.6707	1.22615	0.427457	0.0380017	11.2484
DZC	3,	25.1971	20.4512	20.4968	4.7003	0.0384653	0.0380017	1.0122
		25.2323	20.5424	20.4968	4.7355	0.0375381	0.0380017	0.987801
	4,TGFBeta2	25.8643	19.2839	19.3538	6.5105	0.0109684	0.0380017	0.28863
		25.9791	19.4237	19.3538	6.6253	0.0101295	0.0380017	0.266553
Figure 3b
		Creb5	GAPDH	Average GAPDH	Average Delta	Relative Value	Average Value	Fold of change
1, SZC shSCR	1,	21.1583	22.4555	22.3768	-1.2185	2.32705	2.23441	1.04146
		21.278	22.2981	22.3768	-1.0988	2.14176	2.23441	0.958539
2, SZC shSCR	2,TGFBeta2	22.049	20.7262	20.9354	1.1136	0.462139	2.23441	0.206829
		22.0328	21.1446	20.9354	1.0974	0.467358	2.23441	0.209164
3, SZC shCreb5	3,	22.2007	20.3761	20.355	1.8457	0.27822	2.23441	0.124517
		22.1082	20.3339	20.355	1.7532	0.296643	2.23441	0.132762
4, SZC shCreb5	4,TGFBeta2	23.8288	20.8827	20.8492	2.97955	0.126784	2.23441	0.0567419
		24.2012	20.8158	20.8492	3.35195	0.0979405	2.23441	0.0438329
		Prg4	GAPDH	Average GAPDH	Average Delta	Relative Value	Average Value	Fold of change
1, SZC shSCR	1,	27.8706	22.4555	22.3768	5.4938	0.0221923	0.0276487	0.802651
		27.2936	22.2981	22.3768	4.9168	0.0331052	0.0276487	1.19735
2, SZC shSCR	2,TGFBeta2	22.6513	20.7262	20.9354	1.7159	0.304413	0.0276487	11.01
		23.2655	21.1446	20.9354	2.3301	0.19887	0.0276487	7.19275
3, SZC shCreb5	3,	26.7073	20.3761	20.355	6.3523	0.0122396	0.0276487	0.442682
		26.8578	20.3339	20.355	6.5028	0.0110271	0.0276487	0.39883
4, SZC shCreb5	4,TGFBeta2	24.0787	20.8827	20.8492	3.22945	0.10662	0.0276487	3.85624
		24.1327	20.8158	20.8492	3.28345	0.102703	0.0276487	3.71457
		EphA3	GAPDH	Average GAPDH	Average Delta	Relative Value	Average Value	Fold of change
1, SZC shSCR	1,	24.2329	19.7911	19.839	4.3939	0.0475668	0.0462076	1.02942
		24.3178	19.8869	19.839	4.4788	0.0448484	0.0462076	0.970584
2, SZC shSCR	2,TGFBeta2	24.6151	18.3544	18.4248	6.19025	0.0136946	0.0462076	0.296371
		24.5418	18.4953	18.4248	6.11695	0.0144084	0.0462076	0.311818
3, SZC shCreb5	3,	24.084	18.0786	18.1842	5.8998	0.0167488	0.0462076	0.362468
		24.0167	18.2898	18.1842	5.8325	0.0175486	0.0462076	0.379777
4, SZC shCreb5	4,TGFBeta2	27.817	18.4265	18.4374	9.37965	0.00150122	0.0462076	0.0324886
		27.1683	18.4482	18.4374	8.73095	0.00235354	0.0462076	0.0509341
		THBS4	GAPDH	Average GAPDH	Average Delta	Relative Value	Average Value	Fold of change
1, SZC shSCR	1,	22.451	19.7911	19.839	2.612	0.163572	0.151786	1.07765
		22.6755	19.8869	19.839	2.8365	0.14	0.151786	0.922351
2, SZC shSCR	2,TGFBeta2	22.1112	18.3544	18.4248	3.68635	0.077678	0.151786	0.511759
		22.2349	18.4953	18.4248	3.81005	0.0712953	0.151786	0.469708
3, SZC shCreb5	3,	20.9193	18.0786	18.1842	2.7351	0.150194	0.151786	0.989511
		20.7474	18.2898	18.1842	2.5632	0.1692	0.151786	1.11472
4, SZC shCreb5	4,TGFBeta2	22.6689	18.4265	18.4374	4.23155	0.0532325	0.151786	0.350707
		22.7497	18.4482	18.4374	4.31235	0.0503331	0.151786	0.331605
Figure 3f
		Creb5	GAPDH	Average GAPDH	Average Delta	Relative Value	Average Value	Fold of change
1,Cas9	1,	22.7633	21.4218	21.4923	1.27103	0.414363	0.450993	0.918778
		22.5948	21.4074	21.4923	1.10253	0.465698	0.450993	1.0326
		22.5726	21.6476	21.4923	1.08033	0.47292	0.450993	1.04862
2,Cas9	2,TGFBeta2	24.2279	22.2384	22.2815	1.94637	0.259469	0.450993	0.575327
		24.4931	22.2326	22.2815	2.21157	0.2159	0.450993	0.47872
		24.3363	22.3736	22.2815	2.05477	0.240688	0.450993	0.533683
3,Cas9 + Creb5gRNA	3,	22.6393	21.3626	21.4123	1.22703	0.427195	0.450993	0.947231
		22.4985	21.4413	21.4123	1.08623	0.470989	0.450993	1.04434
		22.4505	21.4329	21.4123	1.03823	0.486923	0.450993	1.07967
4,Cas9 + Creb5gRNA	4,TGFBeta2	23.1111	20.9225	21.0004	2.1107	0.231535	0.450993	0.513388
		23.0532	21.0195	21.0004	2.0528	0.241016	0.450993	0.534411
		23.0705	21.0592	21.0004	2.0701	0.238143	0.450993	0.528041
		Prg4	GAPDH	Average GAPDH	Average Delta	Relative Value	Average Value	Fold of change
1,Cas9	1,	24.9278	21.2444	21.3024	3.6254	0.08103	0.0750499	1.07968
		25.1582	21.3604	21.3024	3.8558	0.0690699	0.0750499	0.920319
2,Cas9	2,TGFBeta2	23.0781	21.9116	22.1792	0.89885	0.536314	0.0750499	7.1461
		23.2011	22.4469	22.1792	1.02185	0.492484	0.0750499	6.56209
3,Cas9 + Creb5gRNA	3,	25.6427	20.2533	20.6407	5.00195	0.0312078	0.0750499	0.415827
		26.0877	21.0282	20.6407	5.44695	0.0229248	0.0750499	0.30546
4,Cas9 + Creb5gRNA	4,TGFBeta2	22.976	19.8927	19.9253	3.0507	0.120683	0.0750499	1.60804
		23.0008	19.9579	19.9253	3.0755	0.118627	0.0750499	1.58064
		EphA3	GAPDH	Average GAPDH	Average Delta	Relative Value	Average Value	Fold of change
1,Cas9	1,	29.3115	21.2444	21.3024	8.0091	0.00388169	0.00372648	1.04165
		29.2744	21.3604	21.3024	7.972	0.0039828	0.00372648	1.06878
		29.5392	21.3024	21.3024	8.2368	0.00331494	0.00372648	0.889565
2,Cas9	2,TGFBeta2	30.8868	21.9116	22.1792	8.70755	0.00239203	0.00372648	0.6419
		31.3332	22.4469	22.1792	9.15395	0.00175544	0.00372648	0.471073
		31.4745	22.1792	22.1792	9.29525	0.00159166	0.00372648	0.427122
3,Cas9 + Creb5gRNA	3,	29.9507	20.2533	20.6408	9.30995	0.00157553	0.00372648	0.422792
		29.4577	21.0282	20.6408	8.81695	0.00221735	0.00372648	0.595025
		29.4019	20.6408	20.6408	8.76115	0.00230479	0.00372648	0.61849
4,Cas9 + Creb5gRNA	4,TGFBeta2	31.4096	19.8927	19.9253	11.4843	0.000349045	0.00372648	0.0936661
		31.0756	19.9579	19.9253	11.1503	0.000439972	0.00372648	0.118066
		31.5184	19.9253	19.9253	11.5931	0.00032369	0.00372648	0.0868621
		Thbs4	GAPDH	Average GAPDH	Average Delta	Relative Value	Average Value	Fold of change
1,Cas9	1,	22.2689	21.2444	21.3024	0.9665	0.511746	0.487867	1.04895
		22.3673	21.3604	21.3024	1.0649	0.478006	0.487867	0.979787
		22.3799	21.3024	21.3024	1.0775	0.473849	0.487867	0.971267
2,Cas9	2,TGFBeta2	23.8418	21.9116	22.1792	1.66255	0.31588	0.487867	0.647472
		24.0285	22.4469	22.1792	1.84925	0.277537	0.487867	0.568878
		24.0272	22.1792	22.1792	1.84795	0.277787	0.487867	0.56939
3,Cas9 + Creb5gRNA	3,	22.0658	20.2533	20.6408	1.42505	0.372406	0.487867	0.763336
		21.6773	21.0282	20.6408	1.03655	0.487492	0.487867	0.999231
		21.6863	20.6408	20.6408	1.04555	0.48446	0.487867	0.993017
4,Cas9 + Creb5gRNA	4,TGFBeta2	22.6711	19.8927	19.9253	2.7458	0.149084	0.487867	0.305584
		22.5441	19.9579	19.9253	2.6188	0.162803	0.487867	0.333704
		22.5135	19.9253	19.9253	2.5882	0.166293	0.487867	0.340857
Figure 4a
		Creb5	GAPDH	Average GAPDH	Average Delta	Relative Value	Average Value	Fold of change
SZC	1,	21.0835	20.5493	20.5937	0.4898	0.712124	0.699709	1.01774
		21.1347	20.6381	20.5937	0.541	0.687294	0.699709	0.982257
	2, TGFβ2	20.0265	18.438	18.2837	1.74275	0.2988	0.699709	0.427034
		20.2256	18.1295	18.2837	1.94185	0.260282	0.699709	0.371987
	3, TGFα	18.4133	18.1894	18.1821	0.23125	0.851896	0.699709	1.2175
		18.9593	18.1747	18.1821	0.77725	0.583478	0.699709	0.833886
	4, TGFα+TGFβ2	19.6333	17.4797	17.4969	2.13635	0.227455	0.699709	0.32507
		20.0787	17.5142	17.4969	2.58175	0.167038	0.699709	0.238725
		Prg4	GAPDH	Average GAPDH	Average Delta	Relative Value	Average Value	Fold of change
SZC	1,	24.0498	20.5493	20.5937	3.4561	0.0911193	0.0923482	0.986692
		24.0114	20.6381	20.5937	3.4177	0.0935771	0.0923482	1.01331
	2, TGFβ2	20.9893	18.438	18.2837	2.70555	0.153302	0.0923482	1.66004
		21.0258	18.1295	18.2837	2.74205	0.149472	0.0923482	1.61857
	3, TGFα	22.2242	18.1894	18.1821	4.04215	0.0607004	0.0923482	0.657299
		21.0345	18.1747	18.1821	2.85245	0.138461	0.0923482	1.49933
	4, TGFα+TGFβ2	18.8594	17.4797	17.4969	1.36245	0.388921	0.0923482	4.21147
		18.6799	17.5142	17.4969	1.18295	0.44045	0.0923482	4.76945
Figure 4c
		Creb5	GAPDH	Average GAPDH	Average Delta	Relative Value	Average Value	Fold of change
DZCiCreb5HA Cells	1,	22.7036	19.3167	19.3118	3.39175	0.0952756	0.103742	0.918391
		22.4676	19.307	19.3118	3.15575	0.112208	0.103742	1.08161
	2, Dox	18.762	19.611	19.3809	-0.6189	1.5357	0.103742	14.8031
		18.7213	19.1508	19.3809	-0.6596	1.57964	0.103742	15.2267
	3, TGFβ2	22.0846	18.5849	18.9149	3.16975	0.111125	0.103742	1.07116
		21.7471	19.2448	18.9149	2.83225	0.140413	0.103742	1.35349
	4, TGFα	20.2183	17.7891	17.855	2.36335	0.194339	0.103742	1.8733
		20.5284	17.9208	17.855	2.67345	0.156751	0.103742	1.51097
	5, Dox +TGFβ2	17.6278	17.7636	17.7452	-0.1174	1.08478	0.103742	10.4565
		18.066	17.7268	17.7452	0.3208	0.800626	0.103742	7.71748
	6, Dox + TGFα	18.7201	18.3708	18.4817	0.2384	0.847685	0.103742	8.1711
		18.4097	18.5926	18.4817	-0.072	1.05117	0.103742	10.1326
	7, Dox + TGFα+TGFβ2	18.1921	18.1058	18.131	0.0611	0.958533	0.103742	9.2396
		18.5262	18.1562	18.131	0.3952	0.760384	0.103742	7.32958
SZC Cells	8,	21.0835	20.5493	20.5937	0.4898	0.712124	0.103742	6.86438
		21.1347	20.6381	20.5937	0.541	0.687294	0.103742	6.62504
	9, TGFα+TGFβ2	19.6333	17.4797	17.4969	2.13635	0.227455	0.103742	2.1925
		20.0787	17.5142	17.4969	2.58175	0.167038	0.103742	1.61013
		Prg4	GAPDH	Average GAPDH	Average Delta	Relative Value	Average Value	Fold of change
DZCiCreb5HA Cells	1,	25.7545	19.3167	19.3118	6.44265	0.0114966	0.0099021	1.16103
		26.2232	19.307	19.3118	6.91135	0.00830761	0.0099021	0.838975
	2, Dox	23.3539	19.611	19.3809	3.973	0.0636807	0.0099021	6.43103
		22.5836	19.1508	19.3809	3.2027	0.108615	0.0099021	10.9689
	3, TGFβ2	29.6333	18.5849	18.9149	10.7184	0.000593506	0.0099021	0.0599374
		30.4173	19.2448	18.9149	11.5024	0.000344681	0.0099021	0.0348089
	4, TGFα	28.5971	17.7891	17.855	10.7421	0.000583836	0.0099021	0.0589608
		27.0252	17.9208	17.855	9.17025	0.00173572	0.0099021	0.175288
	5, Dox +TGFβ2	20.532	17.7636	17.7452	2.7868	0.144907	0.0099021	14.634
		20.4325	17.7268	17.7452	2.6873	0.155254	0.0099021	15.6789
	6, Dox + TGFα	22.6093	18.3708	18.4817	4.1276	0.0572096	0.0099021	5.77752
		22.5792	18.5926	18.4817	4.0975	0.0584157	0.0099021	5.89932
	7, Dox + TGFα+TGFβ2	19.1762	18.1058	18.131	1.0452	0.484578	0.0099021	48.9368
		19.5221	18.1562	18.131	1.3911	0.381274	0.0099021	38.5043
SZC Cells	8,	24.0498	20.5493	20.5937	3.4561	0.0911193	0.0099021	9.20201
		24.0114	20.6381	20.5937	3.4177	0.0935771	0.0099021	9.45023
	9, TGFα+TGFβ2	18.8594	17.4797	17.4969	1.36245	0.388921	0.0099021	39.2766
		18.6799	17.5142	17.4969	1.18295	0.44045	0.0099021	44.4804
Figure 5a
			Prg4	GAPDH	Average GAPDH	Average Delta	Relative Value	Average Value	Fold of change
SZC	No TGFβ	1, Control	23.789	21.0651	21.1279	2.6611	0.158099	0.125589	1.25886
			24.5533	21.1907	21.1279	3.4254	0.093079	0.125589	0.74114
		3, 10μM SB703580	26.1731	21.9815	21.8912	4.2819	0.0514067	0.125589	0.409325
			26.2333	21.8009	21.8912	4.3421	0.0493058	0.125589	0.392596
		5, 10μM SP600125	24.8114	21.2698	21.2781	3.53335	0.0863686	0.125589	0.687708
			24.5404	21.2863	21.2781	3.26235	0.104216	0.125589	0.829819
		7, 10μM SB703580 & 10μM SP600125	26.6922	22.2328	22.3291	4.3631	0.0485933	0.125589	0.386923
			27.2316	22.4254	22.3291	4.9025	0.0334349	0.125589	0.266225
	20ng/ml TGFβ	2, Control	20.4533	20.1522	20.3655	0.0878	0.940957	0.125589	7.49235
			20.2965	20.5788	20.3655	-0.069	1.04899	0.125589	8.35256
		4, 10μM SB703580	23.4468	21.1319	21.0663	2.38045	0.192049	0.125589	1.52919
			23.4406	21.0008	21.0663	2.37425	0.192877	0.125589	1.53578
		6, 10μM SP600125	20.6482	20.8877	20.858	-0.20985	1.15657	0.125589	9.20915
			21.2281	20.8284	20.858	0.37005	0.773756	0.125589	6.16101
		8, 10μM SB703580 & 10μM SP600125	23.9948	21.3321	21.3955	2.59935	0.165013	0.125589	1.31391
			23.9769	21.4588	21.3955	2.58145	0.167073	0.125589	1.33032
			Prg4	GAPDH	Average GAPDH	Average Delta	Relative Value	Average Value	Fold of change
SZC (Repeat)	No TGFβ	1, Control	24.5545	20.8273	21.0472	3.5073	0.0879422	0.0491905	1.78779
			27.6291	21.2671	21.0472	6.5819	0.0104388	0.0491905	0.212212
		3, 10μM SB703580	30.3024	22.3524	22.4642	7.8382	0.00436985	0.0491905	0.0888352
			28.0683	22.576	22.4642	5.6041	0.0205588	0.0491905	0.417942
		5, 10μM SP600125	27.037	21.8129	21.4871	5.54985	0.0213466	0.0491905	0.433958
			26.6011	21.1614	21.4871	5.11395	0.0288767	0.0491905	0.587038
		7, 10μM SB703580 & 10μM SP600125	28.5104	22.2658	22.4196	6.09075	0.0146724	0.0491905	0.298277
			27.411	22.5735	22.4196	4.99135	0.0314379	0.0491905	0.639105
	20ng/ml TGFβ	2, Control	21.3086	20.5937	20.7736	0.53495	0.690183	0.0491905	14.0308
			21.1961	20.9536	20.7736	0.42245	0.746156	0.0491905	15.1687
		4, 10μM SB703580	26.1797	21.2887	21.2595	4.92025	0.0330261	0.0491905	0.671391
			25.6359	21.2302	21.2595	4.37645	0.0481457	0.0491905	0.978759
		6, 10μM SP600125	22.5844	21.1218	21.517	1.0674	0.477178	0.0491905	9.70061
			23.3705	21.9122	21.517	1.8535	0.27672	0.0491905	5.62548
		8, 10μM SB703580 & 10μM SP600125	27.8925	22.3924	22.0304	5.8621	0.0171922	0.0491905	0.349503
			26.9815	21.6684	22.0304	4.9511	0.0323274	0.0491905	0.657187
			Creb5	GAPDH	Average GAPDH	Average Delta	Relative Value	Average Value	Fold of change
SZC	No TGFβ	13, Control	22.0994	20.8273	21.0472	1.0522	0.482232	0.468847	1.02855
			22.1818	21.2671	21.0472	1.1346	0.455461	0.468847	0.97145
		15, 10μM SB203580	23.1804	22.3524	22.4642	0.7162	0.608699	0.468847	1.29829
			23.2862	22.576	22.4642	0.822	0.565657	0.468847	1.20649
		16, 10μM SP600125	22.2493	21.8129	21.4871	0.76215	0.589617	0.468847	1.25759
			22.0595	21.1614	21.4871	0.57235	0.67252	0.468847	1.43441
		17, 10μM SB203580 & 10μM SP600125	22.6972	22.2658	22.4196	0.27755	0.824991	0.468847	1.75962
			22.4457	22.5735	22.4196	0.02605	0.982106	0.468847	2.09473
	20ng/ml TGFβ	19, Control	22.0427	20.5937	20.7736	1.26905	0.414933	0.468847	0.885008
			22.0544	20.9536	20.7736	1.28075	0.411581	0.468847	0.877859
		21, 10μM SB203580	23.0202	21.2887	21.2595	1.76075	0.295095	0.468847	0.629406
			23.0687	21.2302	21.2595	1.80925	0.285339	0.468847	0.608598
		22, 10μM SP600125	22.4453	21.1218	21.517	0.9283	0.525477	0.468847	1.12079
			22.4362	21.9122	21.517	0.9192	0.528802	0.468847	1.12788
		23, 10μM SB203580 & 10μM SP600125	23.0827	22.3924	22.0304	1.0523	0.482199	0.468847	1.02848
			23.1128	21.6684	22.0304	1.0824	0.472243	0.468847	1.00724
Figure 5b
DZCiCreb5			Prg4	GAPDH	Average GAPDH	Average Delta	Relative Value	Average Value	Fold of change
	1,	1,	33.7415	25.0471	25.2804	8.46105	0.00283772	0.00240978	1.17759
			34.2594	25.5138	25.2804	8.97895	0.00198183	0.00240978	0.822413
	2, Dox	2,	27.5794	23.6678	23.4232	4.1562	0.0560866	0.00240978	23.2746
			28.2389	23.1786	23.4232	4.8157	0.0355083	0.00240978	14.7351
	3, Dox	3, 20ng/ml TGFβ	27.4655	26.3021	26.4796	0.9859	0.504911	0.00240978	209.526
			27.369	26.6571	26.4796	0.8894	0.539839	0.00240978	224.02
	4, Dox	4, 20ng/ml TGFβ &P38inhibitor(SB203580)	24.6207	22.8015	22.7479	1.87275	0.273052	0.00240978	113.31
			25.0706	22.6944	22.7479	2.32265	0.1999	0.00240978	82.9537
	5, Dox	5, 20ng/ml TGFβ & JNKinhibitor(SP600125)	32.5642	27.8079	27.9683	4.5959	0.041352	0.00240978	17.1601
			32.61	28.1287	27.9683	4.6417	0.0400598	0.00240978	16.6239
	6, Dox	6, 20ng/ml TGFβ & P38inhibitor(SB203580) & JNKinhibitor(SP600125)	33.512	27.6328	27.7616	5.7504	0.0185762	0.00240978	7.70868
			36.3937	27.8904	27.7616	8.6321	0.00252046	0.00240978	1.04593
Figure 5e
			Prg4	GAPDH	Average GAPDH	Average Delta	Relative Value	Average Value	Fold of change
	DZCiCreb5HA_WT	1,	33.7822	21.5483	21.7837	11.9986	0.000244386	0.000182277	1.34074
			34.8063	22.019	21.7837	13.0226	0.000120169	0.000182277	0.659263
		2, Dox	26.6345	21.1136	21.2793	5.3552	0.02443	0.000182277	134.027
			26.1524	21.445	21.2793	4.8731	0.0341233	0.000182277	187.205
		3, Dox+TGFβ2	23.617	20.9537	20.7601	2.8569	0.138034	0.000182277	757.276
			22.2128	20.5665	20.7601	1.4527	0.365337	0.000182277	2004.29
		4, Dox+TGFα	25.4653	20.8228	20.9531	4.5122	0.043822	0.000182277	240.414
			24.7285	21.0834	20.9531	3.7754	0.0730283	0.000182277	400.644
		5, Dox+TGFα+TGFβ2	21.7109	20.4745	20.766	0.94485	0.519484	0.000182277	2849.96
			22.5228	21.0576	20.766	1.75675	0.295914	0.000182277	1623.43
		6, TGFα+TGFβ2	33.003	20.0591	19.9708	13.0322	0.000119372	0.000182277	0.654891
			33.4867	19.8824	19.9708	13.5159	8.53677e-05	0.000182277	0.468339
	DZCiCreb5HA_T5961A	1,	33.2711	21.799	21.9366	11.3345	0.000387236	0.000182277	2.12443
			35.5454	22.0742	21.9366	13.6088	8.00466e-05	0.000182277	0.439147
		2, Dox	27.411	21.7441	21.6536	5.7574	0.0184863	0.000182277	101.418
			26.4121	21.5631	21.6536	4.7585	0.0369444	0.000182277	202.682
		3, Dox+TGFβ2	22.9685	20.8658	20.7257	2.24275	0.211283	0.000182277	1159.13
			22.8258	20.5857	20.7257	2.10005	0.23325	0.000182277	1279.64
		4, Dox+TGFα	25.1129	21.0004	21.1173	3.9956	0.0626909	0.000182277	343.931
			25.1686	21.2342	21.1173	4.0513	0.0603166	0.000182277	330.906
		5, Dox+TGFα+TGFβ2	22.4058	20.6105	20.6071	1.79865	0.287443	0.000182277	1576.96
			21.6922	20.6038	20.6071	1.08505	0.471376	0.000182277	2586.04
		6, TGFα+TGFβ2	33.454	20.2999	20.0131	13.4409	8.99261e-05	0.000182277	0.493348
			33.6724	19.7263	20.0131	13.6593	7.72931e-05	0.000182277	0.424041
	DZCiCreb5HA_T5961D	1,	32.5716	21.3179	21.3906	11.181	0.000430694	0.000182277	2.36285
			33.3003	21.4632	21.3906	11.9097	0.000259901	0.000182277	1.42585
		2, Dox	28.6826	21.5897	21.6229	7.05965	0.00749607	0.000182277	41.1245
			27.9199	21.6562	21.6229	6.29695	0.0127183	0.000182277	69.7744
		3, Dox+TGFβ2	22.2829	20.3821	20.4098	1.87315	0.272977	0.000182277	1497.59
			21.9225	20.4374	20.4098	1.51275	0.350443	0.000182277	1922.58
		4, Dox+TGFα	26.0073	20.9419	21.0114	4.99595	0.0313378	0.000182277	171.924
			25.3871	21.0808	21.0114	4.37575	0.048169	0.000182277	264.262
		5, Dox+TGFα+TGFβ2	21.879	20.5971	20.7603	1.1187	0.460509	0.000182277	2526.42
			22.4478	20.9235	20.7603	1.6875	0.310464	0.000182277	1703.25
		6, TGFα+TGFβ2	32.7265	20.0979	20.1664	12.5601	0.00016559	0.000182277	0.908448
			32.6156	20.2349	20.1664	12.4492	0.000178821	0.000182277	0.981035
Figure 7b
	DZC Creb5_3xHA Cell Lines	Prg4E1(Primers2)	Input	Average Input	Average Delta	Relative Value	Average Value	Fold of change
HA ab9110	Control	34.0046	23.9791	24.8648	9.13975	0.00177281	0.00215412	0.822983
		33.4884	25.7506	24.8648	8.62355	0.00253544	0.00215412	1.17702
	Doxycycline	31.7685	24.7017	24.4171	7.35135	0.00612383	0.00215412	2.84284
		31.5881	24.1326	24.4171	7.17095	0.00693951	0.00215412	3.22151
	Doxycycline + 20ng/ml TGFβ2	32.2145	26.109	25.9889	6.2256	0.0133631	0.00215412	6.20351
		31.739	25.8688	25.9889	5.7501	0.0185801	0.00215412	8.62536
	DZC Creb5_3xHA Cell Lines	Prg4E2	Input	Average Input	Average Delta	Relative Value	Average Value	Fold of change
HA ab9110	Control	34.5246	25.1809	24.668	9.8566	0.00107862	0.000727059	1.48354
		36.0469	24.1551	24.668	11.3789	0.0003755	0.000727059	0.516464
	Doxycycline	33.3177	24.9859	24.5572	8.76045	0.00230591	0.000727059	3.17155
		33.1027	24.1286	24.5572	8.54545	0.00267648	0.000727059	3.68124
	Doxycycline + 20ng/ml TGFβ2	33.8763	25.9595	25.9792	7.8971	0.00419504	0.000727059	5.76987
		33.5861	25.9989	25.9792	7.6069	0.00512973	0.000727059	7.05546
	DZC Creb5_3xHA Cell Lines	Prg4E3	Input	Average Input	Average Delta	Relative Value	Average Value	Fold of change
HA ab9110	Control	28.3021	19.8665	19.5379	8.76415	0.0023	0.00315546	0.728895
		27.4998	19.2094	19.5379	7.96185	0.00401092	0.00315546	1.2711
	Doxycycline	27.4085	19.2936	19.2978	8.11075	0.0036176	0.00315546	1.14646
		28.0553	19.3019	19.2978	8.75755	0.00231055	0.00315546	0.732237
	Doxycycline + 20ng/ml TGFβ2	27.7725	19.315	19.3664	8.40615	0.00294779	0.00315546	0.934187
		28.1364	19.4177	19.3664	8.77005	0.00229061	0.00315546	0.72592
	DZC Creb5_3xHA Cell Lines	Prg4E4	Input	Average Input	Average Delta	Relative Value	Average Value	Fold of change
HA ab9110	Control	33.5523	23.1985	23.0207	10.5316	0.000675597	0.00151866	0.444865
		31.7467	22.843	23.0207	8.72595	0.00236171	0.00151866	1.55513
	Doxycycline	33.6416	22.6303	22.487	11.1545	0.000438678	0.00151866	0.288859
		34.0859	22.3438	22.487	11.5989	0.000322402	0.00151866	0.212295
	Doxycycline + 20ng/ml TGFβ2	32.9085	22.9981	22.9847	9.92375	0.00102956	0.00151866	0.677945
		33.7417	22.9714	22.9847	10.757	0.000577877	0.00151866	0.380519
	DZC Creb5_3xHA Cell Lines	GAPDH-ATAC-PEAK	Input	Average Input	Average Delta	Relative Value	Average Value	Fold of change
HA ab9110	Control	32.013	33.9596	33.063	-1.05	2.07053	1.50672	1.37419
		33.1478	32.1664	33.063	0.0848	0.942915	1.50672	0.625805
	Doxycycline	34.0078	32.1461	31.3712	2.6366	0.160807	1.50672	0.106726
		33.6548	30.5963	31.3712	2.2836	0.205385	1.50672	0.136312
	Doxycycline + 20ng/ml TGFβ2	32.8941	29.4492	29.8179	3.0762	0.118569	1.50672	0.0786934
		35.7132	30.1866	29.8179	5.8953	0.0168011	1.50672	0.0111508
Figure 7c
				firefly	renilla	firefly/renilla
	Prg4 Promoter	SZC	Prg4 Promotor(0.5ug)	75106.5	210000	0.35765
			Prg4 Promotor(0.5ug)	79428.1	183275	0.433382
		SZC_TGFbeta	Prg4 Promotor(0.5ug)	48818.8	403920	0.120863
			Prg4 Promotor(0.5ug)	52304.6	410885	0.127297
		DZC	Prg4 Promotor(0.5ug)	2766.58	14221.3	0.194538
			Prg4 Promotor(0.5ug)	2764.98	11806.1	0.234199
		DZC_TGFbeta	Prg4 Promotor(0.5ug)	1914.88	33222.3	0.0576384
			Prg4 Promotor(0.5ug)	2114.32	33973.2	0.0622349
	Prg4 Promoter Plus Enhancer 1,2	SZC	E1E2 Prg4 Promotor(0.5ug)	125998	103654	1.21556
			E1E2 Prg4 Promotor(0.5ug)	126927	87705.8	1.44719
		SZC_TGFbeta	E1E2 Prg4 Promotor(0.5ug)	148374	162594	0.912543
			E1E2 Prg4 Promotor(0.5ug)	183928	179421	1.02512
		DZC	E1E2 Prg4 Promotor(0.5ug)	792.531	7370.62	0.107526
			E1E2 Prg4 Promotor(0.5ug)	808.933	6465.79	0.12511
		DZC_TGFbeta	E1E2 Prg4 Promotor(0.5ug)	1590.43	30777.7	0.0516747
			E1E2 Prg4 Promotor(0.5ug)	1533.82	31688.8	0.0484026
	Prg4 Promoter Plus Enhancer 1,2,3	SZC	E1E2E3 Prg4 Promotor(0.5ug)	140781	36480.4	3.85909
			E1E2E3 Prg4 Promotor(0.5ug)	153637	31356.7	4.89966
		SZC_TGFbeta	E1E2E3 Prg4 Promotor(0.5ug)	907410	37702.7	24.0675
			E1E2E3 Prg4 Promotor(0.5ug)	1013350	43020.7	23.5549
		DZC	E1E2E3 Prg4 Promotor(0.5ug)	134.801	1460.21	0.0923162
			E1E2E3 Prg4 Promotor(0.5ug)	134.701	1279.88	0.105245
		DZC_TGFbeta	E1E2E3 Prg4 Promotor(0.5ug)	4032.21	1150.07	3.50606
			E1E2E3 Prg4 Promotor(0.5ug)	3751	1162.47	3.22675
	Prg4 Promoter Plus Enhancer 1,2,4	SZC	E1E2E4 Prg4 Promotor(0.5ug)	160452	109811	1.46117
			E1E2E4 Prg4 Promotor(0.5ug)	174670	94362.2	1.85106
		SZC_TGFbeta	E1E2E4 Prg4 Promotor(0.5ug)	162037	152452	1.06287
			E1E2E4 Prg4 Promotor(0.5ug)	180383	162970	1.10685
		DZC	E1E2E4 Prg4 Promotor(0.5ug)	1504.81	3644.36	0.412915
			E1E2E4 Prg4 Promotor(0.5ug)	1607.43	3442.29	0.466965
		DZC_TGFbeta	E1E2E4 Prg4 Promotor(0.5ug)	1632.53	9520.53	0.171475
			E1E2E4 Prg4 Promotor(0.5ug)	1455.61	9767.37	0.149028
	Prg4 Promoter Plus Enhancer 1,2,3,4	SZC	E1E2E3E4 Prg4 Promotor(0.5ug)	1673580	235020	7.12101
			E1E2E3E4 Prg4 Promotor(0.5ug)	1735840	201248	8.62538
		SZC_TGFbeta	E1E2E3E4 Prg4 Promotor(0.5ug)	10075400	411824	24.4653
			E1E2E3E4 Prg4 Promotor(0.5ug)	10378000	347228	29.8881
		DZC	E1E2E3E4 Prg4 Promotor(0.5ug)	21469.5	22323	0.961766
			E1E2E3E4 Prg4 Promotor(0.5ug)	23169.3	21260	1.08981
		DZC_TGFbeta	E1E2E3E4 Prg4 Promotor(0.5ug)	512262	20376.2	25.1402
			E1E2E3 E4Prg4 Promotor(0.5ug)	604866	22019.9	27.4691
Figure 7d
				firefly	renilla	firefly/renilla
	Prg4 Promoter	DZC_iCreb5_TGFB2	Prg4 Promotor(0.5ug)	7576.27	24422.8	0.310213
			Prg4 Promotor(0.5ug)	7747.5	19134.6	0.404895
		DZC_iCreb5_TGFB2_Dox	Prg4 Promotor(0.5ug)	6855.15	27492.3	0.249348
			Prg4 Promotor(0.5ug)	7205.6	27740.4	0.259751
	Prg4 Promoter Plus Enhancer 1,2	DZC_iCreb5_TGFB2	E1E2 Prg4 Promotor(0.5ug)	7007.15	13091.9	0.535228
			E1E2 Prg4 Promotor(0.5ug)	8076.26	12302.7	0.656462
		DZC_iCreb5_TGFB2_Dox	E1E2 Prg4 Promotor(0.5ug)	51013.7	23187.7	2.20003
			E1E2 Prg4 Promotor(0.5ug)	49061.7	22773.9	2.15429
	Prg4 Promoter Plus Enhancer 1,2,3	DZC_iCreb5_TGFB2	E1E2E3 Prg4 Promotor(0.5ug)	216432	119878	1.80544
			E1E2E3 Prg4 Promotor(0.5ug)	250283	117640	2.12753
		DZC_iCreb5_TGFB2_Dox	E1E2E3 Prg4 Promotor(0.5ug)	252059	18810.7	13.3998
			E1E2E3 Prg4 Promotor(0.5ug)	252151	17525.3	14.3878
	Prg4 Promoter Plus Enhancer 1,2,4	DZC_iCreb5_TGFB2	E1E2E4 Prg4 Promotor(0.5ug)	15838.1	107807	0.146912
			E1E2E4 Prg4 Promotor(0.5ug)	16015.1	91646.3	0.174749
		DZC_iCreb5_TGFB2_Dox	E1E2E4 Prg4 Promotor(0.5ug)	20262.5	18549.9	1.09232
			E1E2E4 Prg4 Promotor(0.5ug)	18588.7	17170	1.08263
	Prg4 Promoter Plus Enhancer 1,2,3,4	DZC_iCreb5_TGFB2	E1E2E3E4 Prg4 Promotor(0.5ug)	716651	74916.1	9.56605
			E1E2E3E4 Prg4 Promotor(0.5ug)	873393	73995.8	11.8033
		DZC_iCreb5_TGFB2_Dox	E1E2E3E4 Prg4 Promotor(0.5ug)	877329	47103.4	18.6256
			E1E2E3E4 Prg4 Promotor(0.5ug)	961380	45570.3	21.0966
Figure 7e
		Prg4	Creb5 (Primers2)	Average Creb5(Primers2)	Average Delta	Relative Value	Average Value	Fold of change
20ng/ml TGFβ2	1, dCas9KRAB	21.1442	22.8895	23.0192	-1.875	3.66802	3.70072	0.991163
		21.1187	23.1489	23.0192	-1.9005	3.73343	3.70072	1.00884
	2, dCas9KRAB+Prg4 E1 EgRNA -1	32.4447	23.7838	23.8233	8.62135	0.00253931	3.70072	0.000686165
		31.342	23.8629	23.8233	7.51865	0.00545332	3.70072	0.00147358
	3 dCas9KRAB+Prg4 E1 EgRNA -2	33.0309	23.4392	23.5515	9.4794	0.00140093	3.70072	0.000378556
		30.7525	23.6638	23.5515	7.201	0.00679646	3.70072	0.00183652
	4,dCas9KRAB+Prg4 E2 EgRNA 1	25.1133	23.9293	23.8152	1.29815	0.406647	3.70072	0.109883
		25.3312	23.701	23.8152	1.51605	0.349642	3.70072	0.0944794
	5, dCas9KRAB+Prg4 E2 EgRNA2	26.7234	27.1888	27.02	-0.29655	1.2282	3.70072	0.331882
		27.0753	26.8511	27.02	0.05535	0.962361	3.70072	0.260047
	6, dCas9KRAB+Prg4 E3 EgRNA1	24.357	21.3099	21.3146	3.0424	0.12138	3.70072	0.032799
		23.8631	21.3193	21.3146	2.5485	0.170933	3.70072	0.046189
	7, dCas9KRAB+Prg4 E3 EgRNA2	25.1217	24.501	24.353	0.7687	0.586946	3.70072	0.158603
		24.655	24.205	24.353	0.302	0.811127	3.70072	0.219181
	8, dCas9KRAB+Prg4 E3 EgRNA3	24.8475	22.4534	22.481	2.36645	0.193922	3.70072	0.0524012
		23.7778	22.5087	22.481	1.29675	0.407042	3.70072	0.10999
	9, dCas9KRAB+Prg4 E4 EgRNA1	24.0492	24.3628	24.2957	-0.24645	1.18628	3.70072	0.320555
		23.7367	24.2285	24.2957	-0.55895	1.4732	3.70072	0.398084
	10, dCas9KRAB+Prg4 E4 EgRNA2	24.235	23.9945	23.8187	0.4163	0.749344	3.70072	0.202486
		24.4135	23.6429	23.8187	0.5948	0.662136	3.70072	0.178921
Supplementary Figure 1a
		Prg4	GAPDH	Average GAPDH	Average Delta	Relative Value	Average Value	Fold of change
	1, Cas9; TGF Beta2	20.8906	17.5865	17.7273	3.16327	0.111625	0.10333	1.08028
		21.1227	17.868	17.7273	3.3954	0.0950347	0.10333	0.919722
	2, Cas9 +Creb5 gRNA	24.2638	17.6699	17.7996	6.46424	0.0113258	0.10333	0.109609
		23.9816	17.9292	17.7996	6.182	0.0137731	0.10333	0.133292
Supplementary Figure 1c
		Prg4	GAPDH	Average GAPDH	Average Delta	Relative Value	Average Value	Fold of change
	1, Cas9 + CTR gRBA	19.0049	18.0741	18.2302	0.774718	0.584503	0.635247	0.920119
		18.9225	18.3362	18.2302	0.692307	0.618863	0.635247	0.974209
		18.8838	18.2593	18.2302	0.653594	0.635695	0.635247	1.00071
		18.7408	18.2512	18.2302	0.510608	0.701927	0.635247	1.10497
	2, Cas9 + Creb5 gRNA	19.5737	17.8904	17.7429	1.83081	0.281106	0.635247	0.442515
		19.7219	17.5834	17.7429	1.979	0.253665	0.635247	0.399317
		19.6725	17.7108	17.7429	1.92961	0.262499	0.635247	0.413224
		19.5982	17.7869	17.7429	1.85536	0.276364	0.635247	0.43505
Supplementary Figure 2a
		Prg4	GAPDH	Average GAPDH	Average Delta	Relative Value	Average Value	Fold of change
	1, SW1353_Lenti GFP	29.9253	15.0091	15.0047	14.9206	3.22442e-05	3.97852e-05	0.810457
		29.3717	15.0003	15.0047	14.367	4.73262e-05	3.97852e-05	1.18954
	2 SW1353_LentiGFP_TGFβ	30.0126	15.0564	15.0458	14.9668	3.1228e-05	3.97852e-05	0.784915
		30.1686	15.0352	15.0458	15.1228	2.80274e-05	3.97852e-05	0.704469
	3, SW1353_lenti Creb5	29.9253	15.0899	15.1103	14.815	3.46929e-05	3.97852e-05	0.872004
		29.3717	15.1307	15.1103	14.2614	5.09203e-05	3.97852e-05	1.27988
	4, SW1353_lentiCreb5_TGFβ	26.4764	15.2272	15.2149	11.2616	0.00040732	3.97852e-05	10.238
		26.3737	15.2025	15.2149	11.1588	0.000437372	3.97852e-05	10.9933
Supplementary Figure 2b
		Prg4	GAPDH	Average GAPDH	Average Delta	Relative Value	Average Value	Fold of change
	3, T/C28I2_Lenti GFP	Not detected	18.9171	18.9586	#VALUE!	#VALUE!	7.31235e-06	0
		Not detected	19.0001	18.9586	#VALUE!	#VALUE!	7.31235e-06	0
	4, T/C28I2_LentiGFP_TGFβ	38.0325	19.5413	19.766	18.2665	3.17118e-06	7.31235e-06	0.433674
		36.1798	19.9906	19.766	16.4139	1.14535e-05	7.31235e-06	1.56633
	1, T/C28I2_lenti Creb5	Not detected	17.8964	17.9417	#VALUE!	#VALUE!	7.31235e-06	0
		Not detected	17.987	17.9417	#VALUE!	#VALUE!	7.31235e-06	0
	2, T/C28I2_lentiCreb5_TGFβ	30.0126	18.997	19.0159	10.9967	0.000489382	7.31235e-06	66.9255
		30.1686	19.0347	19.0159	11.1528	0.000439226	7.31235e-06	60.0663
Supplementary Figure 3
			Firefly	Renilla	Firefly/Renilla	Denominator
		Gal4-Ctr			0.0118771	0.0118771	1
		Gal4-Creb5(Full Length)			0.216203	0.0118771	18.2033
		Gal4-Creb5(1-128)-WT			0.0995155	0.0118771	8.37875
		Gal4-Creb5(1-128)-T5961A			0.0255141	0.0118771	2.14817
		Gal4-Creb5(1-128)-C1823S			0.0557921	0.0118771	4.69744
	TGFα	Gal4-Ctr			0.0152076	0.0118771	1.28041
		Gal4-Creb5(Full Length)			0.303613	0.0118771	25.5628
		Gal4-Creb5(1-128)-WT			0.0669592	0.0118771	5.63766
		Gal4-Creb5(1-128)-T5961A			0.0285824	0.0118771	2.40651
		Gal4-Creb5(1-128)-C1823S			0.0483873	0.0118771	4.07399
	TGFβ	Gal4-Ctr			0.0166585	0.0118771	1.40257
		Gal4-Creb5(Full Length)			0.285398	0.0118771	24.0292
		Gal4-Creb5(1-128)-WT			0.0601567	0.0118771	5.06492
		Gal4-Creb5(1-128)-T5961A			0.0288427	0.0118771	2.42843
		Gal4-Creb5(1-128)-C1823S			0.0394173	0.0118771	3.31876
	TGFα+TGFβ	Gal4-Ctr			0.0163426	0.0118771	1.37597
		Gal4-Creb5(Full Length)			0.33134	0.0118771	27.8973
		Gal4-Creb5(1-128)-WT			0.0741964	0.0118771	6.247
		Gal4-Creb5(1-128)-T5961A			0.0299184	0.0118771	2.51899
		Gal4-Creb5(1-128)-C1823S			0.0498803	0.0118771	4.19969
		Gal4-Ctr			0.021962	0.0115709	1.89804
		Gal4-Creb5(Full Length)			0.264093	0.0115709	22.8239
		Gal4-Creb5(1-128)-WT			0.0496864	0.0115709	4.29407
		Gal4-Creb5(1-128)-T5961A			0.0211407	0.0115709	1.82705
		Gal4-Creb5(1-128)-C1823S			0.0353761	0.0115709	3.05733
	TGFα	Gal4-Ctr			0.0115709	0.0115709	1
		Gal4-Creb5(Full Length)			0.261371	0.0115709	22.5886
		Gal4-Creb5(1-128)-WT			0.0893149	0.0115709	7.71891
		Gal4-Creb5(1-128)-T5961A			0.0228018	0.0115709	1.97062
		Gal4-Creb5(1-128)-C1823S			0.040795	0.0115709	3.52565
	TGFβ	Gal4-Ctr			0.0157617	0.0115709	1.36219
		Gal4-Creb5(Full Length)			0.192422	0.0115709	16.6298
		Gal4-Creb5(1-128)-WT			0.0705069	0.0115709	6.09346
		Gal4-Creb5(1-128)-T5961A			0.0293886	0.0115709	2.53987
		Gal4-Creb5(1-128)-C1823S			0.0434327	0.0115709	3.7536
	TGFα+TGFβ	Gal4-Ctr			0.0156468	0.0115709	1.35226
		Gal4-Creb5(Full Length)			0.261511	0.0115709	22.6007
		Gal4-Creb5(1-128)-WT			0.0818492	0.0115709	7.0737
		Gal4-Creb5(1-128)-T5961A			0.0207905	0.0115709	1.79679
		Gal4-Creb5(1-128)-C1823S			0.0361093	0.0115709	3.12069
